# Supplementary material for: TFIIB-Related Protein BRP5/PTF2 Is Required for Both Male and Female Gametogenesis and for Grain Formation in Rice
Source: Int J Mol Sci. 2023 Nov 18;24(22):16473. doi: 10.3390/ijms242216473 (PMC10671200; doi:10.3390/ijms242216473)
Supplement: Supplementary file 1 [file ijms-24-16473-s001.zip › Table S1.xlsx]

## Sheet: Sheet1
Table S1 Sequences of the primers used in this study
Uses	Primers	Sequences (5’-3’)
Crispr/Cas9 F1-U3	F	ggcAGACGAGCACACCGGTGTCC
	R	aaacGGACACCGGTGTGCTCGTC
Crispr/Cas9 F1-U6	F	gccGACGTGCTGGTCGTGCGGCG
	R	aaacCGCCGCACGACCAGCACGT
Gus-BRP5 fusion protein	BRP5-Gus-F(BamH I )	agcggatccCGCGCGCCGCGGCGGCGG
	BRP5-Gus-R (HindIII )	agcaagcttCCAGTGCATGTGCTCACAAA
GFP-BRP5 fusion protein	BRP5-GFP-F (KpnI)	agcggtaccATGGAGTCGACGTGCTGGT
	BRP5-GFP-R (Spe I)	agcactagtGGCACTCACTGCACAGAAGA
Identification of transgenic mutation sites	F	GATGGAGGCGATGGTGAC
	R	AAGAAGGCCCTCGCTCTTAC
RNAi-BRP5 fusion protein	BRP5-RNAi-F(BamH I )	agcggatccCCTCCTTCGTCTACCACCAG
	BRP5-RNAi-R(KpnI )	agcggtaccAGGATCACCTCCGTCCTCTC
	BRP5-RNAi-F (Sal I)	agcgagctcCCTCCTTCGTCTACCACCAG
	BRP5-RNAi-R (Spe I)	agcactagtAGGATCACCTCCGTCCTCTC
Quantitative RT-PCR	β-actin-F	GCCGTCCTCTCTCTGTATGC
	β-actin-R	GGGGACAGTGTGGCTGAC
	BRP5-Realtime-F	GTCGGCTTTGATGTTCCTCC
	BRP5-Realtime-R	CGGCACTTAGCAGCTTCAATC
BiFC experiment	BRP5-BiFC-F	cgacgacaagaccgTCACCATGGAGTCGACGTGCTGGT
	BRP5- BiFC -R	gaggagaagagccgTCGTTTGTGTCCACTGGCACT
	TBP1-BiFC-F	cgacgacaagaccgtcaccAAGTGCCATCGTCGGATCAT
	TBP1-BiFC -R	gaggagaagagccgtcgTGTATTGTTCCGATATTTGTACAGC
	TBP2-BiFC-F	cgacgacaagaccgtcaccTGGTTTTTGGGGGTGTGTATG
	TBP2- BiFC -R	gaggagaagagccgtcgAATTGGAAGTAAACATTGCTGGAC
	TBP3-BiFC-F	cgacgacaagaccgtcaccGCGGCTCGGTTTGAAAAAT
	TBP3- BiFC -R	gaggagaagagccgtcgGCGCTGCTGAGTTTTCCTGTA
Y2H experiment	BRP5-F (EcoRI)	agcgaattcATGGAGTCGACGTGCTGGT
	BRP5-R (BamHI)	agcggatccTCATTTGTGTCCACTGGCACT
	TBP1-F (EcoRI)	agcgaattcAAGTGCCATCGTCGGATCAT
	TBP1-R (Sal I)	agcgtcgacTCATGTATTGTTCCGATATTTGTACAG
	TBP2-F (EcoRI)	agcgaattcTGGTTTTTGGGGGTGTGTATG
	TBP2-R (Sal I)	agcggattcCTAAATTGGAAGTAAACATTGCTGGA
	TBP3-F (EcoRI)	agcgaattcGCGGCTCGGTTTGAAAAAT
	TBP3-R (Sal I)	agcgtcgacGCGCATACTGCrimeGCTAACAAAT
-F, forward primer; -R, reverse primer.
